# Supplementary material for: Finding a Novel Chalcone–Cinnamic Acid Chimeric Compound with Antiproliferative Activity against MCF-7 Cell Line Using a Free-Wilson Type Approach
Source: Molecules. 2023 Jul 18;28(14):5486. doi: 10.3390/molecules28145486 (PMC10383513; doi:10.3390/molecules28145486)
Supplement: Supplementary file 1 [file molecules-28-05486-s001.zip]

Archive with 1 entries (1 files):
- molecules-2311414-supplementary.pdf
